# Supplementary material for: Prognostic Factors in Prostate Cancer Associated with Ulcerative Colitis
Source: J Clin Med. 2024 Feb 28;13(5):1392. doi: 10.3390/jcm13051392 (PMC10932459; doi:10.3390/jcm13051392)
Supplement: Supplementary file 1 [file jcm-13-01392-s001.zip]

Archive with 1 entries (1 files):
- jcm-2853548-supplementary.pdf
